# Supplementary material for: Attitudes, Behaviors, and Barriers among Adolescents Living with Obesity, Caregivers, and Healthcare Professionals in Spain: ACTION Teens Survey Study
Source: Nutrients. 2023 Jun 30;15(13):3005. doi: 10.3390/nu15133005 (PMC10347057; doi:10.3390/nu15133005)
Supplement: Supplementary file 1 [file nutrients-15-03005-s001.zip]

Archive with 1 entries (1 files):
- nutrients-2418325-supplementary.pdf
